# Supplementary material for: Genomic correlates of extraintestinal infection are linked with changes in cell morphology in Campylobacter jejuni
Source: Microb Genom. 2019 Feb 19;5(2):e000251. doi: 10.1099/mgen.0.000251 (PMC6421344; doi:10.1099/mgen.0.000251)
Supplement: Supplementary data [file mgen-5-251-s002.xlsx]

## Sheet: Supplementary Table 2
Gene	Gastrointestinal	Invasive	Chi squared statistic	FDR corrected P-value
pglH	20	10	1	1
gmhA1	20	10	1	1
dnaX	20	10	1	1
group_1008	20	10	1	1
group_1011	20	10	1	1
dsbE	20	10	1	1
dccR	20	10	1	1
pdxJ	20	10	1	1
araJ	20	10	1	1
group_1025	20	10	1	1
group_1026	20	10	1	1
uvrC	20	10	1	1
group_1028	20	10	1	1
yfkJ	20	10	1	1
dnaJ-2	20	10	1	1
regX3_2	20	10	1	1
group_1034	20	10	1	1
capD	20	10	1	1
neuA	20	10	1	1
hisF-1	20	10	1	1
hisH_1	20	10	1	1
xcpT	20	10	1	1
gcp	20	10	1	1
dxr	20	10	1	1
cdsA	20	10	1	1
pyrE_2	20	10	1	1
mlaA	20	10	1	1
group_1050	20	10	1	1
selA	20	10	1	1
group_1053	20	10	1	1
pcaB	20	10	1	1
group_1058	20	10	1	1
group_1059	20	10	1	1
group_1064	20	10	1	1
group_1065	20	10	1	1
dut	20	10	1	1
group_1067	20	10	1	1
thiL	20	10	1	1
group_1071	20	10	1	1
group_1072	20	10	1	1
rsmD	20	10	1	1
group_1074	20	10	1	1
yfcA	20	10	1	1
ppaX	20	10	1	1
group_1077	20	10	1	1
fdoI	20	10	1	1
fdhA	20	10	1	1
mco	20	10	1	1
moeA_2	20	10	1	1
cysW	20	10	1	1
group_1086	20	10	1	1
hxlR	20	10	1	1
kdsB	20	10	1	1
cysS	20	10	1	1
group_1093	20	10	1	1
obgE	20	10	1	1
acsA	20	10	1	1
yidC	20	10	1	1
phoR	20	10	1	1
yajR	20	10	1	1
pldA	20	10	1	1
hemZ	20	10	1	1
tig	20	10	1	1
nuoK	20	10	1	1
nuoJ	20	10	1	1
nuoI	20	10	1	1
nuoH	20	10	1	1
group_1190	20	10	1	1
group_1191	20	10	1	1
ndhC	20	10	1	1
nikE	20	10	1	1
nikB	20	10	1	1
hisD	20	10	1	1
hisA	20	10	1	1
hisF	20	10	1	1
hugZ	20	10	1	1
chuB	20	10	1	1
chuD	20	10	1	1
group_1204	20	10	1	1
tdcG	20	10	1	1
group_1206	20	10	1	1
exbB-2	20	10	1	1
aroC	20	10	1	1
dnaG	20	10	1	1
group_1210	20	10	1	1
iamA	20	10	1	1
group_1212	20	10	1	1
group_1213	20	10	1	1
nhaA	20	10	1	1
group_1216	20	10	1	1
rplW	20	10	1	1
rplD	20	10	1	1
leuD	20	10	1	1
group_1221	20	10	1	1
ruvC	20	10	1	1
dnaA	20	10	1	1
rnhB	20	10	1	1
rbr1	20	10	1	1
ilvD	20	10	1	1
dsbI	20	10	1	1
tcyP	20	10	1	1
group_1231	20	10	1	1
flgE_2	20	10	1	1
folK	20	10	1	1
guaD	20	10	1	1
group_1235	20	10	1	1
lutA_1	20	10	1	1
dcuA	20	10	1	1
proB	20	10	1	1
birA	20	10	1	1
atpF'	20	10	1	1
atpC	20	10	1	1
tonB	20	10	1	1
ttcA	20	10	1	1
group_1245	20	10	1	1
group_1246	20	10	1	1
dksA	20	10	1	1
rlmH	20	10	1	1
hisN	20	10	1	1
yaeT	20	10	1	1
group_1251	20	10	1	1
mntB	20	10	1	1
group_1253	20	10	1	1
rsmI	20	10	1	1
group_1256	20	10	1	1
cfbpC	20	10	1	1
futA1	20	10	1	1
purN	20	10	1	1
group_1261	20	10	1	1
folE	20	10	1	1
group_1263	20	10	1	1
ypeA	20	10	1	1
yrdA	20	10	1	1
group_1266	20	10	1	1
xth	20	10	1	1
group_1272	20	10	1	1
fabZ	20	10	1	1
serB	20	10	1	1
group_1275	20	10	1	1
peb3	20	10	1	1
surE	20	10	1	1
bioD	20	10	1	1
nagD	20	10	1	1
perR	20	10	1	1
ubiE	20	10	1	1
plsX	20	10	1	1
fdxA_1	20	10	1	1
polA	20	10	1	1
trpE	20	10	1	1
group_1293	20	10	1	1
group_1294	20	10	1	1
group_1295	20	10	1	1
lspA	20	10	1	1
group_1297	20	10	1	1
group_1298	20	10	1	1
group_1299	20	10	1	1
yedY	20	10	1	1
trpS	20	10	1	1
group_1303	20	10	1	1
group_1304	20	10	1	1
glyA	20	10	1	1
aroE	20	10	1	1
group_1307	20	10	1	1
group_1308	20	10	1	1
group_1309	20	10	1	1
yceI	20	10	1	1
yigZ	20	10	1	1
group_1314	20	10	1	1
accA	20	10	1	1
group_1317	20	10	1	1
group_1318	20	10	1	1
group_1319	20	10	1	1
miaB_1	20	10	1	1
recG	20	10	1	1
vfr	20	10	1	1
rpmG2	20	10	1	1
rplL	20	10	1	1
rsmC	20	10	1	1
group_1327	20	10	1	1
group_1328	20	10	1	1
btrR	20	10	1	1
pbpA	20	10	1	1
crcB	20	10	1	1
group_1332	20	10	1	1
fliE	20	10	1	1
flgB	20	10	1	1
icd2	20	10	1	1
hydA_1	20	10	1	1
group_1337	20	10	1	1
proS	20	10	1	1
group_1339	20	10	1	1
group_1340	20	10	1	1
group_1341	20	10	1	1
ilvB	20	10	1	1
tatC	20	10	1	1
hemN_1	20	10	1	1
lysC	20	10	1	1
group_1346	20	10	1	1
ribF	20	10	1	1
cmoA	20	10	1	1
group_1349	20	10	1	1
yicG	20	10	1	1
nth	20	10	1	1
group_1353	20	10	1	1
yxeP	20	10	1	1
cusC	20	10	1	1
algI	20	10	1	1
mdtK	20	10	1	1
hypC	20	10	1	1
rnr	20	10	1	1
ilvC	20	10	1	1
yqgF	20	10	1	1
rsmF	20	10	1	1
mrsA	20	10	1	1
ppa	20	10	1	1
aspS	20	10	1	1
ycfH	20	10	1	1
mltD	20	10	1	1
engB	20	10	1	1
dcuB	20	10	1	1
group_1370	20	10	1	1
pta	20	10	1	1
purE	20	10	1	1
group_1374	20	10	1	1
truC	20	10	1	1
ffh	20	10	1	1
rimM	20	10	1	1
rplS	20	10	1	1
htpX	20	10	1	1
group_1381	20	10	1	1
cysE	20	10	1	1
coaD	20	10	1	1
group_1386	20	10	1	1
cca	20	10	1	1
glmU	20	10	1	1
truA	20	10	1	1
ilvA	20	10	1	1
yccU	20	10	1	1
metS	20	10	1	1
group_1395	20	10	1	1
fbp	20	10	1	1
mobB	20	10	1	1
group_1398	20	10	1	1
gltX1	20	10	1	1
group_1400	20	10	1	1
psd	20	10	1	1
group_1403	20	10	1	1
lepB	20	10	1	1
moeA_1	20	10	1	1
pabA	20	10	1	1
ompR	20	10	1	1
group_1410	20	10	1	1
alr	20	10	1	1
group_1412	20	10	1	1
cheB	20	10	1	1
rpiB	20	10	1	1
apt	20	10	1	1
group_1416	20	10	1	1
group_1417	20	10	1	1
aas	20	10	1	1
group_1419	20	10	1	1
group_1420	20	10	1	1
group_1421	20	10	1	1
aguA	20	10	1	1
group_1423	20	10	1	1
djlA	20	10	1	1
purL	20	10	1	1
rnpA	20	10	1	1
group_1427	20	10	1	1
pepD	20	10	1	1
fliP_2	20	10	1	1
hemN_2	20	10	1	1
argF	20	10	1	1
hemB	20	10	1	1
group_1433	20	10	1	1
group_1434	20	10	1	1
ftsH1	20	10	1	1
group_1436	20	10	1	1
tgt	20	10	1	1
group_1438	20	10	1	1
asd	20	10	1	1
czcB	20	10	1	1
thiG	20	10	1	1
moeB_2	20	10	1	1
dapE	20	10	1	1
cobB	20	10	1	1
mutS	20	10	1	1
group_1447	20	10	1	1
group_1448	20	10	1	1
ileS	20	10	1	1
rdxA	20	10	1	1
proC	20	10	1	1
group_1452	20	10	1	1
group_1453	20	10	1	1
mfd	20	10	1	1
group_1455	20	10	1	1
pcrA	20	10	1	1
truB	20	10	1	1
ispE	20	10	1	1
group_1459	20	10	1	1
clpS	20	10	1	1
msrB	20	10	1	1
dapH	20	10	1	1
pglB	20	10	1	1
group_1465	20	10	1	1
waaC	20	10	1	1
yjjP	20	10	1	1
mdtJ	20	10	1	1
mdtI	20	10	1	1
tatA	20	10	1	1
rpsB	20	10	1	1
cfa	20	10	1	1
petA	20	10	1	1
mcp1	20	10	1	1
aer_2	20	10	1	1
gpsA	20	10	1	1
luxS	20	10	1	1
efe	20	10	1	1
metE	20	10	1	1
yohD_2	20	10	1	1
comE	20	10	1	1
group_1487	20	10	1	1
group_1499	20	10	1	1
group_1500	20	10	1	1
gppA_2	20	10	1	1
pdxA	20	10	1	1
lptD	20	10	1	1
pnp	20	10	1	1
group_1506	20	10	1	1
group_1507	20	10	1	1
mobA	20	10	1	1
ceuD	20	10	1	1
ceuE	20	10	1	1
group_1518	20	10	1	1
group_1519	20	10	1	1
yicO	20	10	1	1
mlaC	20	10	1	1
group_1522	20	10	1	1
nifF	20	10	1	1
tdcF	20	10	1	1
ybeB	20	10	1	1
algC	20	10	1	1
kpsE	20	10	1	1
tilS	20	10	1	1
yliG	20	10	1	1
truD	20	10	1	1
flgM	20	10	1	1
ctsE	20	10	1	1
group_1539	20	10	1	1
ccoQ	20	10	1	1
mprA	20	10	1	1
yedF	20	10	1	1
selD	20	10	1	1
group_1544	20	10	1	1
group_1545	20	10	1	1
fdhD	20	10	1	1
ugpC	20	10	1	1
group_1548	20	10	1	1
mdaB	20	10	1	1
lpxK	20	10	1	1
nadE	20	10	1	1
msbA	20	10	1	1
ddl	20	10	1	1
leuA	20	10	1	1
era	20	10	1	1
group_1630	20	10	1	1
proP_3	20	10	1	1
napA	20	10	1	1
group_1704	20	10	1	1
group_185	20	10	1	1
group_230	20	10	1	1
rpsM	20	10	1	1
rpsJ	20	10	1	1
group_2699	20	10	1	1
rpmA	20	10	1	1
csrA	20	10	1	1
tsaA	20	10	1	1
groS	20	10	1	1
cymR	20	10	1	1
ccoP	20	10	1	1
rpsG	20	10	1	1
fdxA_2	20	10	1	1
rpsI	20	10	1	1
nusG	20	10	1	1
rpmE	20	10	1	1
rplI	20	10	1	1
group_2712	20	10	1	1
rpmB	20	10	1	1
rpsS	20	10	1	1
group_2715	20	10	1	1
carA	20	10	1	1
rpsE	20	10	1	1
ktrA	20	10	1	1
rpmC	20	10	1	1
rnhA	20	10	1	1
group_2721	20	10	1	1
rpsC	20	10	1	1
rplP	20	10	1	1
rpsZ	20	10	1	1
rplU	20	10	1	1
flhB_2	20	10	1	1
ftsZ	20	10	1	1
group_2728	20	10	1	1
rpmH	20	10	1	1
group_2730	20	10	1	1
rpsL	20	10	1	1
cheY	20	10	1	1
group_2733	20	10	1	1
fliP_1	20	10	1	1
rplT	20	10	1	1
dps	20	10	1	1
infA	20	10	1	1
tufA	20	10	1	1
fliW2	20	10	1	1
rpsQ	20	10	1	1
rpmF	20	10	1	1
fliM	20	10	1	1
group_2743	20	10	1	1
argG	20	10	1	1
group_2745	20	10	1	1
frdB	20	10	1	1
exbD_2	20	10	1	1
recA	20	10	1	1
lolC	20	10	1	1
livG	20	10	1	1
tolB	20	10	1	1
hiuH	20	10	1	1
group_2753	20	10	1	1
uppS	20	10	1	1
ygeA	20	10	1	1
group_2756	20	10	1	1
pgi	20	10	1	1
cydA	20	10	1	1
frdA	20	10	1	1
group_2760	20	10	1	1
lpxC	20	10	1	1
cysL	20	10	1	1
group_2763	20	10	1	1
porA_3	20	10	1	1
flgC	20	10	1	1
rplO	20	10	1	1
miaA	20	10	1	1
dnaE	20	10	1	1
fdhB1	20	10	1	1
smpB	20	10	1	1
atpH	20	10	1	1
metN_1	20	10	1	1
nifU	20	10	1	1
cynT	20	10	1	1
soj	20	10	1	1
hemL	20	10	1	1
pgbA	20	10	1	1
aat	20	10	1	1
thyX	20	10	1	1
gyrB	20	10	1	1
accC	20	10	1	1
fliR	20	10	1	1
lgt	20	10	1	1
rplR	20	10	1	1
pgk	20	10	1	1
group_2786	20	10	1	1
hslU	20	10	1	1
nrfH	20	10	1	1
rluB	20	10	1	1
flgG_2	20	10	1	1
group_2791	20	10	1	1
pyrH	20	10	1	1
efp	20	10	1	1
rpsK	20	10	1	1
group_2795	20	10	1	1
artM_2	20	10	1	1
group_2797	20	10	1	1
aspA	20	10	1	1
yqeY	20	10	1	1
group_2800	20	10	1	1
rpoB	20	10	1	1
rplK	20	10	1	1
group_2803	20	10	1	1
rnc	20	10	1	1
cfiB	20	10	1	1
group_2806	20	10	1	1
nrfA	20	10	1	1
group_2808	20	10	1	1
pstB	20	10	1	1
group_281	20	10	1	1
mreB	20	10	1	1
ftsH_2	20	10	1	1
flhF	20	10	1	1
nrdA	20	10	1	1
group_2814	20	10	1	1
cyf	20	10	1	1
peb1	20	10	1	1
zraS_1	20	10	1	1
serA	20	10	1	1
frdC	20	10	1	1
group_2820	20	10	1	1
fusA	20	10	1	1
trxA	20	10	1	1
carB	20	10	1	1
regX3_1	20	10	1	1
group_2825	20	10	1	1
group_2826	20	10	1	1
flgR	20	10	1	1
vhb	20	10	1	1
ylxH_1	20	10	1	1
mqo	20	10	1	1
nqo6	20	10	1	1
lolD_2	20	10	1	1
lutA_2	20	10	1	1
livK	20	10	1	1
group_2835	20	10	1	1
rplQ	20	10	1	1
pstC	20	10	1	1
rpoD	20	10	1	1
uvrD	20	10	1	1
dcuD_4	20	10	1	1
atpD	20	10	1	1
amaA	20	10	1	1
kefB	20	10	1	1
ctpB	20	10	1	1
group_2844	20	10	1	1
group_2845	20	10	1	1
nrdB	20	10	1	1
thrB	20	10	1	1
ftn	20	10	1	1
aarA_1	20	10	1	1
group_2850	20	10	1	1
trpC	20	10	1	1
prs	20	10	1	1
gppA_1	20	10	1	1
aroQ	20	10	1	1
rpoA	20	10	1	1
rho	20	10	1	1
group_2857	20	10	1	1
pssA	20	10	1	1
selB	20	10	1	1
rsmE	20	10	1	1
pcm	20	10	1	1
glnQ	20	10	1	1
group_2863	20	10	1	1
hydA_2	20	10	1	1
pheS	20	10	1	1
fur	20	10	1	1
group_2867	20	10	1	1
group_2868	20	10	1	1
corA	20	10	1	1
mcp4_1	20	10	1	1
secF	20	10	1	1
ceuB	20	10	1	1
gyrA	20	10	1	1
lon	20	10	1	1
group_2874	20	10	1	1
gapA	20	10	1	1
speA	20	10	1	1
yedE	20	10	1	1
uvrB	20	10	1	1
rplM	20	10	1	1
rny	20	10	1	1
purD	20	10	1	1
fliN	20	10	1	1
metN_2	20	10	1	1
group_2884	20	10	1	1
glmS	20	10	1	1
ctsT	20	10	1	1
group_2887	20	10	1	1
purA	20	10	1	1
ilvH	20	10	1	1
group_289	20	10	1	1
cheW	20	10	1	1
group_2891	20	10	1	1
rplJ	20	10	1	1
group_2893	20	10	1	1
fliF	20	10	1	1
fliI	20	10	1	1
ispG	20	10	1	1
gltK	20	10	1	1
rhaS	20	10	1	1
ppk	20	10	1	1
sodB	20	10	1	1
coaX	20	10	1	1
rplF	20	10	1	1
secY	20	10	1	1
glyQ	20	10	1	1
metK	20	10	1	1
yheS	20	10	1	1
ftsA	20	10	1	1
rpoN	20	10	1	1
flgI	20	10	1	1
group_2910	20	10	1	1
ftsI	20	10	1	1
relA	20	10	1	1
rpoC	20	10	1	1
def	20	10	1	1
dnaK	20	10	1	1
flgN	20	10	1	1
lptA	20	10	1	1
rplY	20	10	1	1
moaA	20	10	1	1
rplA	20	10	1	1
group_2921	20	10	1	1
tyrA	20	10	1	1
ilvE	20	10	1	1
parB	20	10	1	1
flhB_1	20	10	1	1
nuoD	20	10	1	1
group_2927	20	10	1	1
petB	20	10	1	1
tpd	20	10	1	1
clpB	20	10	1	1
flgH	20	10	1	1
group_2932	20	10	1	1
plsC	20	10	1	1
group_2934	20	10	1	1
pgsA	20	10	1	1
napD	20	10	1	1
rplN	20	10	1	1
yojI	20	10	1	1
galE	20	10	1	1
ribH	20	10	1	1
purU	20	10	1	1
group_2942	20	10	1	1
group_2943	20	10	1	1
cgpA	20	10	1	1
mdtC	20	10	1	1
Cco24_10850	20	10	1	1
group_2947	20	10	1	1
murG	20	10	1	1
yohD_1	20	10	1	1
mnmA	20	10	1	1
accD	20	10	1	1
eno	20	10	1	1
group_2953	20	10	1	1
cheV	20	10	1	1
glnR	20	10	1	1
prfB	20	10	1	1
cpxA	20	10	1	1
mrdB	20	10	1	1
groL	20	10	1	1
yccA	20	10	1	1
rplB	20	10	1	1
oprF	20	10	1	1
group_2963	20	10	1	1
mraY	20	10	1	1
ynaI	20	10	1	1
fabL	20	10	1	1
ftsY	20	10	1	1
cheR	20	10	1	1
ruvB	20	10	1	1
fliG	20	10	1	1
ftsW	20	10	1	1
maf	20	10	1	1
bioB	20	10	1	1
gltX	20	10	1	1
ciaB	20	10	1	1
group_2976	20	10	1	1
hflC	20	10	1	1
pglI	20	10	1	1
rlmB	20	10	1	1
fumC	20	10	1	1
group_2981	20	10	1	1
gatA	20	10	1	1
group_2983	20	10	1	1
group_2984	20	10	1	1
fliQ	20	10	1	1
artQ	20	10	1	1
marC	20	10	1	1
macB_1	20	10	1	1
typA	20	10	1	1
napB	20	10	1	1
tcrA	20	10	1	1
nnr	20	10	1	1
group_2993	20	10	1	1
group_2994	20	10	1	1
group_2995	20	10	1	1
purH	20	10	1	1
cbpA	20	10	1	1
rpoZ	20	10	1	1
rsmG	20	10	1	1
group_3000	20	10	1	1
group_3001	20	10	1	1
leuS	20	10	1	1
trmE	20	10	1	1
ccpA	20	10	1	1
livJ	20	10	1	1
group_3006	20	10	1	1
group_3007	20	10	1	1
csoR	20	10	1	1
rpsO	20	10	1	1
yjjB	20	10	1	1
group_3011	20	10	1	1
livH	20	10	1	1
group_3013	20	10	1	1
group_3014	20	10	1	1
xseA	20	10	1	1
group_3016	20	10	1	1
group_3017	20	10	1	1
group_3018	20	10	1	1
group_3019	20	10	1	1
pgm	20	10	1	1
lepA	20	10	1	1
yxeN	20	10	1	1
rplC	20	10	1	1
purF	20	10	1	1
acpP	20	10	1	1
glnA	20	10	1	1
pth	20	10	1	1
dapA_2	20	10	1	1
group_3029	20	10	1	1
infC	20	10	1	1
infB	20	10	1	1
pyrC2	20	10	1	1
pal	20	10	1	1
hemC	20	10	1	1
atpG	20	10	1	1
group_3036	20	10	1	1
flgG_1	20	10	1	1
hup	20	10	1	1
rplE	20	10	1	1
purS	20	10	1	1
slyD	20	10	1	1
pglA	20	10	1	1
rpsR	20	10	1	1
ispA	20	10	1	1
dnaJ	20	10	1	1
tpx	20	10	1	1
hom	20	10	1	1
potH	20	10	1	1
group_3049	20	10	1	1
cbf2	20	10	1	1
hydC	20	10	1	1
group_3052	20	10	1	1
trmD	20	10	1	1
gatC	20	10	1	1
rplX	20	10	1	1
hypD	20	10	1	1
gatB	20	10	1	1
yebN	20	10	1	1
group_3059	20	10	1	1
yihY	20	10	1	1
group_3061	20	10	1	1
gsp	20	10	1	1
ftsX	20	10	1	1
motB	20	10	1	1
yeiH	20	10	1	1
cheA	20	10	1	1
adk	20	10	1	1
hisG	20	10	1	1
gidA	20	10	1	1
group_307	20	10	1	1
ispH	20	10	1	1
yecS	20	10	1	1
group_3072	20	10	1	1
sdaC	20	10	1	1
group_3074	20	10	1	1
rpsA	20	10	1	1
ceuC	20	10	1	1
livM	20	10	1	1
exbB_1	20	10	1	1
rluA	20	10	1	1
group_3080	20	10	1	1
hypE	20	10	1	1
group_3082	20	10	1	1
maeB	20	10	1	1
group_3084	20	10	1	1
purC	20	10	1	1
tsf	20	10	1	1
group_3087	20	10	1	1
group_3088	20	10	1	1
group_3089	20	10	1	1
macA	20	10	1	1
cjaB	20	10	1	1
group_3092	20	10	1	1
group_3093	20	10	1	1
tyrS	20	10	1	1
group_3095	20	10	1	1
group_3096	20	10	1	1
hslV	20	10	1	1
dccS	20	10	1	1
pfs	20	10	1	1
guaB	20	10	1	1
plsY	20	10	1	1
ktrB	20	10	1	1
serS	20	10	1	1
kdsA	20	10	1	1
group_3105	20	10	1	1
trmB	20	10	1	1
group_3107	20	10	1	1
putP	20	10	1	1
ycaD	20	10	1	1
engD	20	10	1	1
group_3111	20	10	1	1
clpX	20	10	1	1
pyrG	20	10	1	1
group_3114	20	10	1	1
hisB	20	10	1	1
accB	20	10	1	1
group_3117	20	10	1	1
group_3118	20	10	1	1
xerD	20	10	1	1
group_3120	20	10	1	1
ndk	20	10	1	1
rpsT	20	10	1	1
sdhB	20	10	1	1
comEA	20	10	1	1
htpG	20	10	1	1
tenA	20	10	1	1
flgA	20	10	1	1
glmM	20	10	1	1
cas2	20	10	1	1
group_3130	20	10	1	1
group_3131	20	10	1	1
group_3132	20	10	1	1
pepF	20	10	1	1
dxs	20	10	1	1
porA_1	20	10	1	1
rlmN	20	10	1	1
group_3137	20	10	1	1
group_3138	20	10	1	1
thrS	20	10	1	1
pheA	20	10	1	1
leuB	20	10	1	1
pgpA	20	10	1	1
acnB	20	10	1	1
group_3144	20	10	1	1
fabG_1	20	10	1	1
metP	20	10	1	1
group_3147	20	10	1	1
pstA	20	10	1	1
hemE	20	10	1	1
czcO	20	10	1	1
argB	20	10	1	1
murI	20	10	1	1
group_3153	20	10	1	1
argS	20	10	1	1
uvrA	20	10	1	1
cbrR	20	10	1	1
sucD	20	10	1	1
pglG	20	10	1	1
group_3159	20	10	1	1
dapL	20	10	1	1
pnk	20	10	1	1
dapD	20	10	1	1
nrnB	20	10	1	1
aer_1	20	10	1	1
flgK	20	10	1	1
mog	20	10	1	1
rlpA	20	10	1	1
fmt	20	10	1	1
group_3169	20	10	1	1
group_3170	20	10	1	1
aroB	20	10	1	1
nucH	20	10	1	1
pckA	20	10	1	1
recR	20	10	1	1
lolD_1	20	10	1	1
group_3176	20	10	1	1
folC	20	10	1	1
pgbB	20	10	1	1
group_3179	20	10	1	1
cmoB	20	10	1	1
rpsH	20	10	1	1
fdnG	20	10	1	1
sstT	20	10	1	1
nhaA1	20	10	1	1
recB	20	10	1	1
pheT	20	10	1	1
upp	20	10	1	1
group_3188	20	10	1	1
nuoC	20	10	1	1
pepA	20	10	1	1
recJ	20	10	1	1
tlyA	20	10	1	1
map	20	10	1	1
acpS	20	10	1	1
group_3195	20	10	1	1
rmpM	20	10	1	1
ispB	20	10	1	1
dcd	20	10	1	1
group_3199	20	10	1	1
group_320	20	10	1	1
hipO	20	10	1	1
thiC	20	10	1	1
rpsD	20	10	1	1
tenI	20	10	1	1
ubiA	20	10	1	1
comM	20	10	1	1
purM	20	10	1	1
peb1A_2	20	10	1	1
group_3208	20	10	1	1
group_3209	20	10	1	1
mapA	20	10	1	1
group_3211	20	10	1	1
lpxA	20	10	1	1
glnP	20	10	1	1
metQ_1	20	10	1	1
folD	20	10	1	1
metQ_2	20	10	1	1
rpsF	20	10	1	1
group_3218	20	10	1	1
kdsC	20	10	1	1
petC	20	10	1	1
leuC	20	10	1	1
sopT	20	10	1	1
queC	20	10	1	1
thiJ	20	10	1	1
group_3225	20	10	1	1
fabH_1	20	10	1	1
lptB	20	10	1	1
ispDF	20	10	1	1
glyS	20	10	1	1
peb1A_1	20	10	1	1
degP	20	10	1	1
group_3232	20	10	1	1
group_3233	20	10	1	1
alaS	20	10	1	1
pyrE_1	20	10	1	1
group_3236	20	10	1	1
wcaJ	20	10	1	1
sdhC	20	10	1	1
group_3239	20	10	1	1
waaV	20	10	1	1
secG	20	10	1	1
group_3241	20	10	1	1
der	20	10	1	1
znuA	20	10	1	1
recN	20	10	1	1
ruvA	20	10	1	1
bdlA_1	20	10	1	1
secD	20	10	1	1
serC	20	10	1	1
hisI	20	10	1	1
mdtG	20	10	1	1
fliH	20	10	1	1
pbpB	20	10	1	1
yabJ	20	10	1	1
group_3254	20	10	1	1
ylxH_2	20	10	1	1
group_3256	20	10	1	1
ung	20	10	1	1
pyrD	20	10	1	1
nusB	20	10	1	1
atpA	20	10	1	1
group_3261	20	10	1	1
exbD_1	20	10	1	1
mviN	20	10	1	1
clpA	20	10	1	1
group_3265	20	10	1	1
yhbU	20	10	1	1
group_3267	20	10	1	1
sucC	20	10	1	1
group_3269	20	10	1	1
pglE	20	10	1	1
nuoL	20	10	1	1
group_3272	20	10	1	1
lutB	20	10	1	1
nifS	20	10	1	1
group_3275	20	10	1	1
fba	20	10	1	1
cydB	20	10	1	1
argH	20	10	1	1
rpsU	20	10	1	1
ribA	20	10	1	1
atpB	20	10	1	1
group_3282	20	10	1	1
macB_2	20	10	1	1
ligA	20	10	1	1
group_3285	20	10	1	1
group_3286	20	10	1	1
greA	20	10	1	1
nikC	20	10	1	1
rpe	20	10	1	1
dapB	20	10	1	1
group_3291	20	10	1	1
dnaN	20	10	1	1
yffB	20	10	1	1
kpsT	20	10	1	1
tktA	20	10	1	1
hag	20	10	1	1
group_3297	20	10	1	1
prfA	20	10	1	1
thrC	20	10	1	1
miaB_2	20	10	1	1
nidH	20	10	1	1
group_3302	20	10	1	1
ytfL	20	10	1	1
pglF	20	10	1	1
guaA	20	10	1	1
group_3306	20	10	1	1
kipI	20	10	1	1
group_3308	20	10	1	1
group_3309	20	10	1	1
group_3310	20	10	1	1
cstA	20	10	1	1
group_3312	20	10	1	1
nlpA	20	10	1	1
group_3314	20	10	1	1
group_3315	20	10	1	1
secE	20	10	1	1
group_3317	20	10	1	1
lpxD	20	10	1	1
putA	20	10	1	1
group_3320	20	10	1	1
kpsD	20	10	1	1
ksgA	20	10	1	1
group_3323	20	10	1	1
mraW	20	10	1	1
clpP	20	10	1	1
nspC	20	10	1	1
ydfG	20	10	1	1
group_3328	20	10	1	1
fliY_1	20	10	1	1
motA	20	10	1	1
group_3331	20	10	1	1
pflA	20	10	1	1
group_3333	20	10	1	1
atpF	20	10	1	1
group_3335	20	10	1	1
gmk	20	10	1	1
thiH	20	10	1	1
gtaB_2	20	10	1	1
aroH	20	10	1	1
group_3340	20	10	1	1
group_3341	20	10	1	1
atpE	20	10	1	1
napH	20	10	1	1
aroA	20	10	1	1
mcp4_3	20	10	1	1
yagU	20	10	1	1
lpxB	20	10	1	1
yiiM	20	10	1	1
group_363	20	10	1	1
htrB	20	10	1	1
group_380	20	10	1	1
zraS_2	20	10	1	1
arsR	20	10	1	1
ttdT	20	10	1	1
ykkD	20	10	1	1
proP_2	20	10	1	1
group_424	20	10	1	1
kdtA	20	10	1	1
flaA_1	20	10	1	1
secA	20	10	1	1
bdlA_2	20	10	1	1
group_449	20	10	1	1
hybD	20	10	1	1
hydA2	20	10	1	1
adhR	20	10	1	1
group_482	20	10	1	1
group_485	20	10	1	1
rplV	20	10	1	1
group_495	20	10	1	1
yoaE	20	10	1	1
group_504	20	10	1	1
group_519	20	10	1	1
trpF	20	10	1	1
lysS	20	10	1	1
group_525	20	10	1	1
nudK	20	10	1	1
dnaQ	20	10	1	1
group_530	20	10	1	1
purQ	20	10	1	1
group_537	20	10	1	1
slt	20	10	1	1
dsbB	20	10	1	1
murC	20	10	1	1
group_555	20	10	1	1
rseP	20	10	1	1
thiD	20	10	1	1
group_562	20	10	1	1
copA_2	20	10	1	1
dedA	20	10	1	1
group_581	20	10	1	1
arnB_1	20	10	1	1
spsE	20	10	1	1
nadD	20	10	1	1
ctsF	20	10	1	1
dapF	20	10	1	1
group_600	20	10	1	1
metN2	20	10	1	1
murE	20	10	1	1
bcr	20	10	1	1
group_641	20	10	1	1
group_643	20	10	1	1
group_646	20	10	1	1
trxB	20	10	1	1
cfbpB	20	10	1	1
sbmA	20	10	1	1
fokIM	20	10	1	1
argD	20	10	1	1
moaC	20	10	1	1
ykkC	20	10	1	1
lysA	20	10	1	1
rihA	20	10	1	1
group_670	20	10	1	1
ftsH_1	20	10	1	1
hemH	20	10	1	1
idhA	20	10	1	1
dnaB	20	10	1	1
sbp	20	10	1	1
group_698	20	10	1	1
coaBC	20	10	1	1
pabB	20	10	1	1
cysM	20	10	1	1
group_710	20	10	1	1
group_711	20	10	1	1
yajC	20	10	1	1
wlaX	20	10	1	1
czcD	20	10	1	1
arsB	20	10	1	1
ribE	20	10	1	1
gph	20	10	1	1
group_728	20	10	1	1
racS	20	10	1	1
amiA	20	10	1	1
group_735	20	10	1	1
group_737	20	10	1	1
group_741	20	10	1	1
kpsF	20	10	1	1
flgJ	20	10	1	1
ctsX	20	10	1	1
coaE	20	10	1	1
group_748	20	10	1	1
group_749	20	10	1	1
murF	20	10	1	1
yeaN	20	10	1	1
ackA	20	10	1	1
hisH_2	20	10	1	1
basR	20	10	1	1
mutY	20	10	1	1
group_821	20	10	1	1
ribD	20	10	1	1
group_823	20	10	1	1
iamB	20	10	1	1
group_826	20	10	1	1
group_827	20	10	1	1
efeU	20	10	1	1
group_829	20	10	1	1
group_830	20	10	1	1
murB	20	10	1	1
group_834	20	10	1	1
cysQ	20	10	1	1
punB	20	10	1	1
gltB	20	10	1	1
gltD	20	10	1	1
group_843	20	10	1	1
pspA	20	10	1	1
lctP	20	10	1	1
group_853	20	10	1	1
fabD	20	10	1	1
dus	20	10	1	1
queE	20	10	1	1
rarA	20	10	1	1
uppP	20	10	1	1
frr	20	10	1	1
group_864	20	10	1	1
group_866	20	10	1	1
group_867	20	10	1	1
group_868	20	10	1	1
group_871	20	10	1	1
bcp	20	10	1	1
tal	20	10	1	1
hisC	20	10	1	1
group_878	20	10	1	1
yqaA	20	10	1	1
trpA	20	10	1	1
group_883	20	10	1	1
cmeA	20	10	1	1
cmeR	20	10	1	1
group_889	20	10	1	1
group_890	20	10	1	1
group_891	20	10	1	1
hcpC	20	10	1	1
group_894	20	10	1	1
murD	20	10	1	1
sdhA	20	10	1	1
group_898	20	10	1	1
ctb	20	10	1	1
artM_1	20	10	1	1
group_904	20	10	1	1
selU	20	10	1	1
group_906	20	10	1	1
yceG	20	10	1	1
mdh	20	10	1	1
hemA	20	10	1	1
ubiD	20	10	1	1
group_915	20	10	1	1
proA	20	10	1	1
queA	20	10	1	1
tatB	20	10	1	1
group_920	20	10	1	1
folP	20	10	1	1
nucA	20	10	1	1
group_926	20	10	1	1
group_929	20	10	1	1
hypF	20	10	1	1
hypB	20	10	1	1
hypA	20	10	1	1
group_933	20	10	1	1
group_934	20	10	1	1
smf	20	10	1	1
group_936	20	10	1	1
group_938	20	10	1	1
ydiB	20	10	1	1
priA	20	10	1	1
prmC	20	10	1	1
group_943	20	10	1	1
hisJ	20	10	1	1
group_948	20	10	1	1
tmk	20	10	1	1
bsdB	20	10	1	1
valS	20	10	1	1
group_953	20	10	1	1
csd	20	10	1	1
group_957	20	10	1	1
group_959	20	10	1	1
murA	20	10	1	1
flhA	20	10	1	1
spoIIIE	20	10	1	1
group_972	20	10	1	1
pycB	20	10	1	1
lolA	20	10	1	1
fieF	20	10	1	1
group_981	20	10	1	1
jlpA	20	10	1	1
aarA_2	20	10	1	1
livF	20	10	1	1
group_986	20	10	1	1
group_987	20	10	1	1
ctsW	20	10	1	1
group_989	20	10	1	1
group_991	20	10	1	1
group_992	20	10	1	1
ssb	20	10	1	1
hemD	20	10	1	1
thiE	20	10	1	1
pyrB	20	10	1	1
group_997	20	10	1	1
group_998	20	10	1	1
pglJ	20	10	1	1
dctA	19	10	1	1
hydB	20	9	0.959526	1
moaD	19	10	1	1
group_1255	20	9	0.959526	1
group_1372	19	10	1	1
ogt	19	10	1	1
group_1393	19	10	1	1
group_1402	19	10	1	1
group_1408	20	10	1	1
prmA	19	10	1	1
ppiB	19	10	1	1
cysP	19	10	1	1
metF	20	10	1	1
group_1694	20	10	1	1
group_1721	19	10	1	1
group_1723	19	10	1	1
ribB	19	10	1	1
ppiD	19	10	1	1
rpsP	20	9	0.959526	1
group_1744	19	10	1	1
group_1750	20	10	1	1
group_1751	19	10	1	1
yidD	19	10	1	1
group_1792	20	9	0.959526	1
tonB2	20	10	1	1
group_253	20	9	0.959526	1
group_298	20	9	0.959526	1
mnmC	20	9	0.959526	1
proP_1	20	9	0.959526	1
ymfD	20	9	0.959526	1
group_551	19	10	1	1
cutE	19	10	1	1
ctsP	19	10	1	1
xpsD	19	10	1	1
argC	20	9	0.959526	1
group_693	19	10	1	1
napL	19	10	1	1
yjjK	20	9	0.959526	1
moaE	19	10	1	1
group_757	20	10	1	1
group_759	19	10	1	1
trpB	19	10	1	1
group_954	19	10	1	1
trmA	19	10	1	1
group_965	19	10	1	1
group_966	20	10	1	1
group_970	20	9	0.959526	1
trmL	20	10	1	1
bepE	18	10	0.935175	1
citN	19	10	1	1
group_416	18	10	0.935175	1
group_422	18	10	0.935175	1
kdpD	19	9	1	1
group_549	20	8	0.749251	1
metC	20	8	0.749251	1
group_870	20	10	1	1
cmeC	19	9	1	1
nusA	20	8	0.749251	1
group_922	20	8	0.749251	1
tpiA	18	9	1	1
cysC	18	9	1	1
spr	18	9	1	1
modB	18	9	1	1
group_1282	18	9	1	1
group_1379	19	8	0.84943	1
group_1526	18	9	1	1
group_1529	18	9	1	1
group_1530	18	9	1	1
group_1706	18	9	1	1
fabI	18	9	1	1
group_1799	18	9	1	1
hxuB_1	18	9	1	1
group_329	18	9	1	1
waaF	18	9	1	1
dcuD_1	19	8	0.84943	1
ccpA-1	20	8	0.749251	1
ygdQ	18	9	1	1
yfiH	18	9	1	1
group_638	19	8	0.84943	1
bioC	18	9	1	1
group_702	18	9	1	1
chuC	17	10	0.827055	1
moeB_1	18	9	1	1
modC	18	9	1	1
modA	18	9	1	1
kgtP	20	6	0.374584	1
rimP	17	9	1	1
group_367	16	10	0.718189	1
group_496	17	9	1	1
dnl1	18	8	0.955954	1
group_824	18	8	0.955954	1
cipA	16	10	0.718189	1
queF	16	9	0.932707	1
pyk	16	9	0.932707	1
group_635	16	9	0.932707	1
bioF	17	9	1	1
group_697	16	9	0.932707	1
dsbD	17	8	1	1
group_942	16	9	0.932707	1
gmhB	16	8	1	1
group_1013	16	8	1	1
group_1037	16	8	1	1
group_1196	16	8	1	1
cdtB	16	8	1	1
group_1259	16	8	1	1
eptA	16	8	1	1
group_1271	16	8	1	1
aroK	16	8	1	1
hxuA	16	8	1	1
group_1350	16	8	1	1
group_1382	16	8	1	1
hldD	16	8	1	1
group_1482	16	8	1	1
group_1510	16	8	1	1
dltA	16	8	1	1
kpsM	16	8	1	1
ansA	16	8	1	1
flgD	16	8	1	1
ygdH	16	8	1	1
cdtC	16	8	1	1
cdtA	16	8	1	1
group_1718	16	8	1	1
exbB_2	16	8	1	1
exbD_3	16	8	1	1
pyrF	16	8	1	1
fliS	16	8	1	1
sphX	18	9	1	1
dtpT_3	16	8	1	1
ssa1	16	8	1	1
copA_1	16	8	1	1
group_261	16	8	1	1
amtB	16	8	1	1
kpsC	16	8	1	1
pppA	16	8	1	1
blc	16	8	1	1
rluD	16	9	0.932707	1
group_499	16	8	1	1
group_505	16	8	1	1
yfkO	17	7	0.839082	1
hldE	16	8	1	1
lagD	16	8	1	1
group_689	16	8	1	1
group_692	16	8	1	1
mcp4_2	16	8	1	1
ldh	16	8	1	1
cas1	16	8	1	1
group_755	16	8	1	1
group_842	16	8	1	1
ybhI_1	16	8	1	1
fliA	16	8	1	1
mcp3	16	8	1	1
fliD	16	8	1	1
group_917	16	8	1	1
group_937	16	8	1	1
group_945	16	8	1	1
group_946	16	8	1	1
group_947	16	8	1	1
gtaB_1	16	7	0.951788	1
fepA	15	8	1	1
group_1717	16	8	1	1
group_1741	15	8	1	1
group_222	15	8	1	1
group_2245	16	8	1	1
group_311	16	8	1	1
group_339	14	9	0.702465	1
dtpT_2	16	7	0.951788	1
group_510	16	7	0.951788	1
trpD	15	8	1	1
group_673	16	7	0.951788	1
nuoN	20	6	0.374584	1
purB	16	8	1	1
group_850	16	7	0.951788	1
group_857	16	7	0.951788	1
dsbA-1	15	8	1	1
pyrC	16	8	1	1
group_1795	15	7	1	1
mepA	16	6	0.715738	1
mcrB	15	7	1	1
group_661	16	8	1	1
group_913	16	6	0.715738	1
group_1036	14	7	1	1
strE	14	7	1	1
neuC	14	7	1	1
rfbF_1	14	7	1	1
panD	15	6	0.826718	1
panC	15	6	0.826718	1
panB	15	6	0.826718	1
group_1311	14	7	1	1
group_1312	14	7	1	1
kdgR	14	7	1	1
grpE	14	7	1	1
group_1443	14	7	1	1
group_1508	14	7	1	1
group_1509	14	7	1	1
arnB_2	14	7	1	1
neuA_3	14	7	1	1
ptmA	14	7	1	1
bla	15	6	0.826718	1
dapA_1	14	7	1	1
garD	14	7	1	1
uxaA	14	7	1	1
group_1736	14	7	1	1
hisS	14	7	1	1
group_1753	14	7	1	1
group_1754	14	7	1	1
group_1793	14	7	1	1
group_1794	14	7	1	1
group_182	14	8	0.929666	1
group_229	15	7	1	1
group_259	15	6	0.826718	1
group_313	15	8	1	1
group_627	14	7	1	1
group_644	14	7	1	1
group_648	14	7	1	1
group_675	12	10	0.320489	1
rhmT_1	14	7	1	1
cfrA	14	7	1	1
group_859	14	7	1	1
group_862	14	7	1	1
fabG_2	14	7	1	1
adhC2	13	7	1	1
group_110	13	7	1	1
group_120	14	7	1	1
zupT	15	7	1	1
cjeI	14	6	0.946819	1
group_260	14	7	1	1
group_304	13	7	1	1
fucP	14	7	1	1
group_861	14	7	1	1
group_893	14	7	1	1
group_976	14	7	1	1
group_1222	12	7	0.925825	1
mdeA	12	7	0.925825	1
group_1503	12	7	0.925825	1
metA	12	7	0.925825	1
group_1722	14	7	1	1
pic	14	6	0.946819	1
group_355	13	6	1	1
neuB2	12	7	0.925825	1
group_534	14	5	0.693743	1
group_585	12	9	0.479307	1
yybR	12	6	1	1
glpT_1	13	6	1	1
group_1731	12	6	1	1
ywnB	12	6	1	1
group_192	13	8	0.807102	1
ybhI_2	12	6	1	1
group_353	12	6	1	1
group_373	12	6	1	1
group_523	12	6	1	1
nuoM	18	4	0.204283	1
group_629	12	6	1	1
topA	12	6	1	1
kdpB_2	13	6	1	1
group_1724	13	5	0.811552	1
group_348	12	7	0.925825	1
gmhA	12	6	1	1
hrcA	13	6	1	1
group_607	12	6	1	1
group_731	12	9	0.479307	1
cirA	11	5	1	1
group_317	12	4	0.666318	1
group_322	12	5	0.940715	1
group_451	11	5	1	1
torZ	12	6	1	1
group_606	11	6	1	1
dgkA	12	6	1	1
group_116	11	6	1	1
bioA	10	5	1	1
fspA2	10	5	1	1
glpT_2	11	5	1	1
group_1748	10	5	1	1
group_202	9	7	0.528593	1
group_208	11	6	1	1
hxuB	9	6	0.775889	1
group_494	9	6	0.775889	1
group_547	10	5	1	1
group_845	10	5	1	1
group_846	10	5	1	1
group_96	12	7	0.925825	1
group_990	10	5	1	1
katA	8	6	0.629039	1
porA_2	9	5	1	1
fliY_2	12	6	1	1
group_209	11	5	1	1
group_258	8	6	0.629039	1
espC	10	5	1	1
dcuD_2	8	6	0.629039	1
group_404	10	5	1	1
tsh	10	4	0.932912	1
group_589	10	6	0.920819	1
group_590	9	6	0.775889	1
kdpB_1	14	6	0.946819	1
astA_2	10	5	1	1
group_1105	8	5	0.913992	1
group_1807	8	5	0.913992	1
chuA	9	4	1	1
group_26	11	3	0.514646	1
arsP	10	4	0.932912	1
group_327	13	6	1	1
feoB	7	6	0.485904	1
dtpT_1	10	4	0.932912	1
group_461	9	4	1	1
group_493	12	7	0.925825	1
group_539	8	5	0.913992	1
group_604	10	5	1	1
group_1054	12	6	1	1
appA	8	4	1	1
group_1316	8	4	1	1
iroE	8	4	1	1
cirA_1	12	6	1	1
group_1632	12	6	1	1
nikA	12	6	1	1
group_166	9	4	1	1
group_1727	8	4	1	1
hsdR3	8	4	1	1
hsdS	8	4	1	1
mloB	8	4	1	1
hsdM	8	4	1	1
group_325	9	3	0.766592	1
group_359	8	5	0.913992	1
hsdR	12	6	1	1
group_540	8	4	1	1
fabH_2	11	3	0.514646	1
group_591	9	3	0.766592	1
group_611	12	6	1	1
group_690	8	4	1	1
group_786	12	6	1	1
group_1283	8	4	1	1
group_167	11	6	1	1
group_1759	12	5	0.940715	1
dtpT_5	9	5	1	1
group_1801	10	5	1	1
group_1889	14	2	0.135488	1
group_206	11	4	0.792289	1
maf-4	10	3	0.630726	1
maf-2	11	0	0.0435838	1
torC	8	5	0.913992	1
potA	8	5	0.913992	1
group_524	10	7	0.659672	1
group_584	8	7	0.404935	1
flaB	8	9	0.141526	1
rfbC	8	4	1	1
group_1094	10	5	1	1
group_1096	10	5	1	1
group_1746	8	4	1	1
group_27	9	2	0.46072	1
group_316	10	6	0.920819	1
group_326	8	3	0.922342	1
group_338	8	4	1	1
group_397	8	3	0.922342	1
group_432	9	5	1	1
vacA	11	5	1	1
aldA	10	4	0.932912	1
group_754	10	5	1	1
fcl	8	4	1	1
group_798	10	4	0.932912	1
kdpB_4	10	5	1	1
group_92	10	3	0.630726	1
group_1020	8	5	0.913992	1
group_1128	10	5	1	1
group_115	8	5	0.913992	1
group_1488	8	5	0.913992	1
group_1555	9	5	1	1
group_1614	10	5	1	1
yicL	10	5	1	1
group_1747	8	4	1	1
group_1789	8	5	0.913992	1
group_2031	10	5	1	1
group_2035	13	2	0.173908	1
group_2092	10	5	1	1
group_2132	10	5	1	1
gmd	7	3	1	1
group_448	8	5	0.913992	1
dpnM	8	5	0.913992	1
group_580	8	5	0.913992	1
group_740	5	5	0.428392	1
ydhP	9	6	0.775889	1
group_1017	8	5	0.913992	1
rloH	4	4	0.526545	1
group_124	9	5	1	1
group_132	5	6	0.236944	1
group_1489	8	5	0.913992	1
group_1490	8	5	0.913992	1
group_1491	8	5	0.913992	1
group_1570	6	3	1	1
group_1613	8	4	1	1
group_1656	10	4	0.932912	1
flgE_1	6	4	0.904046	1
kfoC_1	6	3	1	1
group_1756	6	3	1	1
cstIII	6	3	1	1
neuB-1	6	3	1	1
group_1762	8	5	0.913992	1
group_1765	8	5	0.913992	1
group_1769	8	5	0.913992	1
group_1770	8	5	0.913992	1
group_227	6	4	0.904046	1
tonB2_1	8	3	0.922342	1
group_296	4	4	0.526545	1
group_314	7	4	1	1
group_349	8	3	0.922342	1
dcuD_3	5	3	1	1
kdpD_1	8	6	0.629039	1
group_446	8	5	0.913992	1
group_459	8	4	1	1
group_542	7	5	0.752061	1
group_576	8	5	0.913992	1
group_602	9	4	1	1
hyaD	8	4	1	1
group_719	8	5	0.913992	1
group_720	8	5	0.913992	1
group_732	8	2	0.581812	1
group_980	4	4	0.526545	1
neuC_1	6	3	1	1
group_1016	8	3	0.922342	1
group_1018	6	5	0.587454	1
group_1019	6	5	0.587454	1
group_1494	6	5	0.587454	1
group_1495	6	5	0.587454	1
group_1574	7	4	1	1
rfbE	8	5	0.913992	1
group_1707	6	3	1	1
group_1708	6	3	1	1
group_1764	8	4	1	1
dns	8	5	0.913992	1
group_1777	6	5	0.587454	1
group_1778	6	5	0.587454	1
group_1779	6	5	0.587454	1
group_1780	6	5	0.587454	1
group_1781	6	5	0.587454	1
group_201	10	2	0.36295	1
group_207	7	4	1	1
group_225	10	3	0.630726	1
dtpT	10	3	0.630726	1
maf-6	7	3	1	1
group_437	9	4	1	1
group_569	5	3	1	1
group_586	8	3	0.922342	1
group_622	2	7	0.01295	1
group_634	8	5	0.913992	1
ald	6	2	0.906655	1
group_723	8	3	0.922342	1
group_753	8	4	1	1
group_1101	4	2	1	1
hxuB_2	8	4	1	1
group_121	6	1	0.508338	1
group_122	7	4	1	1
group_1493	6	5	0.587454	1
rmlA1	8	4	1	1
rfbB	8	4	1	1
group_1625	8	4	1	1
group_1626	8	4	1	1
group_1648	8	4	1	1
group_1771	6	5	0.587454	1
group_1772	6	5	0.587454	1
group_1773	6	5	0.587454	1
group_1774	6	5	0.587454	1
group_1775	6	5	0.587454	1
group_1776	6	5	0.587454	1
group_1782	6	5	0.587454	1
group_1791	8	4	1	1
group_181	5	3	1	1
sunS	8	4	1	1
group_2053	8	4	1	1
group_2054	8	4	1	1
group_228	9	3	0.766592	1
kgtP_1	6	5	0.587454	1
group_262	7	5	0.752061	1
group_312	7	4	1	1
trg	8	1	0.292201	1
group_508	8	4	1	1
group_610	8	4	1	1
group_69	4	4	0.526545	1
kfoC	8	4	1	1
cgtA	8	4	1	1
group_793	8	4	1	1
group_833	4	3	0.887878	1
neuA_1	5	2	1	1
group_1015	8	2	0.581812	1
group_128	5	4	0.717299	1
group_130	3	2	1	1
astA_1	4	2	1	1
umuD	8	2	0.581812	1
group_1811	8	2	0.581812	1
group_204	7	3	1	1
group_2311	8	3	0.922342	1
group_233	4	4	0.526545	1
group_300	7	4	1	1
group_32	5	4	0.717299	1
group_420	6	5	0.587454	1
hyaD_2	6	3	1	1
maf-3	7	0	0.1432	1
group_570	5	2	1	1
group_632	6	3	1	1
group_66	7	4	1	1
rhmT_2	6	1	0.508338	1
group_696	8	3	0.922342	1
maf-6_2	8	0	0.105518	1
group_1095	6	3	1	1
group_1102	6	3	1	1
group_1130	7	3	1	1
group_1492	7	3	1	1
group_1497	5	3	1	1
group_1531	4	2	1	1
group_1609	4	2	1	1
group_1646	9	1	0.221639	1
group_1739	6	4	0.904046	1
group_1740	6	3	1	1
group_1763	4	4	0.526545	1
group_1796	4	2	1	1
tagD	4	2	1	1
group_184	4	1	0.879145	1
group_393	3	1	1	1
group_412	8	2	0.581812	1
group_490	8	2	0.581812	1
maf1	7	0	0.1432	1
group_628	7	3	1	1
group_647	7	3	1	1
group_676	9	0	0.0782233	1
group_722	4	5	0.284718	1
group_914	6	4	0.904046	1
group_1	6	2	0.906655	1
group_1135	6	3	1	1
group_1201	6	3	1	1
group_1217	4	3	0.887878	1
pseD_1	5	0	0.270616	1
group_1584	6	2	0.906655	1
group_1615	6	3	1	1
group_1616	6	3	1	1
group_1617	6	3	1	1
group_1618	6	3	1	1
group_1629	6	3	1	1
group_1644	6	3	1	1
group_1645	6	3	1	1
udk	6	3	1	1
group_1652	6	3	1	1
group_1655	5	3	1	1
group_1657	6	3	1	1
group_1658	6	3	1	1
group_1659	6	3	1	1
group_1661	6	3	1	1
group_1662	6	3	1	1
group_1788	4	3	0.887878	1
group_1887	4	3	0.887878	1
group_1942	6	2	0.906655	1
group_1973	2	4	0.191248	1
group_2071	6	3	1	1
group_211	7	2	0.729686	1
group_2152	6	3	1	1
group_2157	6	3	1	1
group_2174	6	3	1	1
group_2175	6	3	1	1
group_2177	6	3	1	1
group_2182	6	3	1	1
group_2183	6	3	1	1
hsdM_1	6	3	1	1
group_2189	6	3	1	1
group_2219	6	3	1	1
group_2229	6	3	1	1
group_2246	6	3	1	1
group_2349	6	3	1	1
group_244	6	1	0.508338	1
group_286	6	3	1	1
group_295	7	2	0.729686	1
group_319	4	4	0.526545	1
yagU_2	5	3	1	1
group_406	6	3	1	1
group_431	6	3	1	1
hyaD_1	3	2	1	1
group_467	6	3	1	1
group_50	6	3	1	1
group_546	6	3	1	1
group_605	5	3	1	1
group_65	6	0	0.195849	1
maf7	4	2	1	1
group_765	2	1	1	1
group_781	6	3	1	1
group_799	6	3	1	1
group_832	6	2	0.906655	1
group_1099	4	3	0.887878	1
group_1119	5	2	1	1
group_1145	7	1	0.385419	1
group_1146	4	2	1	1
cjeI_2	2	1	1	1
group_1498	4	3	0.887878	1
group_1583	5	2	1	1
group_1585	5	2	1	1
group_1586	5	2	1	1
group_1588	5	2	1	1
group_1589	5	2	1	1
group_1590	5	2	1	1
group_1591	5	2	1	1
group_1597	5	2	1	1
group_1598	5	2	1	1
group_1601	5	2	1	1
cirA_2	5	3	1	1
group_1665	6	2	0.906655	1
glpT	4	4	0.526545	1
group_1767	6	2	0.906655	1
group_1768	6	2	0.906655	1
group_1784	4	3	0.887878	1
group_1785	4	3	0.887878	1
group_1786	4	3	0.887878	1
group_1839	4	2	1	1
group_1847	4	2	1	1
group_1936	5	2	1	1
group_1938	5	2	1	1
group_1941	5	2	1	1
group_1943	5	2	1	1
group_1944	5	2	1	1
group_1950	5	2	1	1
group_1951	5	2	1	1
group_1952	5	2	1	1
group_1954	5	2	1	1
group_2165	4	2	1	1
group_2181	5	3	1	1
group_2337	5	3	1	1
group_279	2	4	0.191248	1
group_344	6	2	0.906655	1
group_347	3	5	0.16638	1
aer_3	5	3	1	1
yhjE	6	2	0.906655	1
group_473	5	3	1	1
group_509	2	2	0.855259	1
group_609	6	2	0.906655	1
group_62	6	0	0.195849	1
group_669	5	3	1	1
group_772	5	1	0.66966	1
group_773	5	2	1	1
group_79	6	0	0.195849	1
hsdR_1	6	2	0.906655	1
group_815	0	5	0.00700887	1
group_841	4	3	0.887878	1
flaA_2	4	3	0.887878	1
group_1014	4	3	0.887878	1
tagF	4	2	1	1
group_1164	4	2	1	1
group_1572	4	2	1	1
group_1573	4	2	1	1
espP	5	2	1	1
group_1619	4	2	1	1
group_1620	4	2	1	1
group_1631	5	2	1	1
group_1633	6	1	0.508338	1
group_168	4	2	1	1
group_1808	4	2	1	1
group_1809	4	2	1	1
spsE_1	4	2	1	1
group_1939	4	2	1	1
group_2037	4	2	1	1
group_2038	4	2	1	1
group_2039	4	2	1	1
group_2041	4	2	1	1
group_2042	4	2	1	1
group_2076	5	2	1	1
group_2156	5	2	1	1
tetM	4	0	0.379305	1
group_2304	7	0	0.1432	1
group_234	3	0	0.543086	1
group_2449	3	4	0.345435	1
maf-6_3	4	0	0.379305	1
pet	4	2	1	1
group_278	5	1	0.66966	1
group_323	4	2	1	1
group_340	5	2	1	1
group_343	5	1	0.66966	1
group_358	4	2	1	1
group_366	5	2	1	1
group_39	5	2	1	1
group_401	4	2	1	1
group_407	4	3	0.887878	1
group_418	4	3	0.887878	1
group_484	4	3	0.887878	1
group_487	4	3	0.887878	1
group_491	5	2	1	1
group_557	4	3	0.887878	1
kfoC_2	3	2	1	1
group_620	4	3	0.887878	1
vatD	4	2	1	1
group_783	5	2	1	1
group_82	4	0	0.379305	1
group_848	4	3	0.887878	1
group_87	4	3	0.887878	1
flaB_2	5	0	0.270616	1
acsA_2	4	2	1	1
maf3	4	2	1	1
group_1141	3	2	1	1
group_1147	4	2	1	1
group_1149	5	1	0.66966	1
group_1150	4	2	1	1
group_118	4	2	1	1
group_1496	3	1	1	1
group_1587	4	2	1	1
group_1595	4	2	1	1
group_1596	4	2	1	1
group_1605	4	2	1	1
pseH	4	2	1	1
group_1634	4	2	1	1
group_1636	4	2	1	1
group_1641	4	2	1	1
group_1642	4	2	1	1
group_1647	4	2	1	1
group_1649	5	1	0.66966	1
group_165	2	2	0.855259	1
group_1650	4	2	1	1
group_1653	4	2	1	1
group_1654	5	1	0.66966	1
group_1660	4	2	1	1
group_1664	4	2	1	1
group_1680	4	2	1	1
group_1714	4	2	1	1
group_1732	4	2	1	1
group_1733	4	2	1	1
group_176	5	1	0.66966	1
group_1760	4	2	1	1
group_1787	4	1	0.879145	1
group_179	4	1	0.879145	1
group_1856	0	0	NA	NA
group_1956	4	2	1	1
group_1962	3	2	1	1
group_1974	2	1	1	1
group_199	4	2	1	1
group_2008	4	2	1	1
group_2009	4	2	1	1
group_2010	4	2	1	1
group_2011	4	2	1	1
group_2012	4	2	1	1
group_2013	4	2	1	1
group_2014	4	2	1	1
group_2015	4	2	1	1
group_2016	4	2	1	1
group_2017	4	2	1	1
group_2018	4	2	1	1
group_2020	4	2	1	1
group_2021	4	2	1	1
group_2022	4	2	1	1
group_2023	4	2	1	1
group_2024	4	2	1	1
group_2025	4	2	1	1
group_2026	4	2	1	1
group_2027	4	2	1	1
group_2028	4	2	1	1
group_2029	4	2	1	1
group_2030	4	2	1	1
group_2032	4	2	1	1
group_2033	4	2	1	1
group_2034	4	2	1	1
group_2036	4	2	1	1
group_2044	4	2	1	1
group_2045	4	2	1	1
group_2046	4	2	1	1
group_2047	4	2	1	1
group_2048	4	2	1	1
group_2049	4	2	1	1
group_2050	4	2	1	1
fmt_2	4	2	1	1
group_2055	4	2	1	1
dltB	4	2	1	1
group_2057	4	2	1	1
[truncated: 1,345 more rows]
